# Supplementary material for: Transcriptomic Analyses Reveals Molecular Regulation of Photosynthesis by Epichloë endophyte in Achnatherum inebrians under Blumeria graminis Infection
Source: J Fungi (Basel). 2022 Nov 14;8(11):1201. doi: 10.3390/jof8111201 (PMC9695909; doi:10.3390/jof8111201)
Supplement: Supplementary file 1 [file jof-08-01201-s001.zip]

Archive with 1 entries (1 files):
- jof-1930875-supplementary.pdf
